# Supplementary material for: TMPO-AS1 promotes cell proliferation of thyroid cancer via sponging miR-498 to modulate TMPO
Source: Cancer Cell Int. 2020 Jul 8;20:294. doi: 10.1186/s12935-020-01334-4 (PMC7346673; doi:10.1186/s12935-020-01334-4)
Supplement: Supplementary file 1 — Additional file 1: Table S1. The specific primers or sequences used for qRT-PCR, cell transfection, RNA pull down and RNA FISH assays. [file 12935_2020_1334_MOESM1_ESM.xlsx]

## Sheet: Sheet1
PCR primers
TMPO-AS1 (Forward)	CCTCCTGCCTGTAGTGTGTG
TMPO-AS1 (Reverse)	CCAGACCCGGACACAAAAGA
miR-498 (forward)	TAGTAtttcaagccaggggg
miR-498 (Reverse)	tttcaagccagggggcgtttttc
miR-4784 (forward)	GTCAAGtgaggagatgctgg
miR-4784 (Reverse)	tgaggagatgctgggactga
miR-3150b-3p (forward)	GACTAGtgaggagatcgtcga
miR-3150b-3p (Reverse)	tgaggagatcgtcgaggttgg
miR-3194-5p (forward)	ATTAATggccagccaccagga
miR-3194-5p (Reverse)	ggccagccaccaggagggctg
miR-143-3p (forward)	GCTGAGtgagatgaagcact
miR-143-3p (Reverse)	tgagatgaagcactgtagct
miR-370-5p (forward)	GTCGAGcaggtcacgtctct
miR-370-5p (Reverse)	caggtcacgtctctgcagttac
miR-4770 (forward)	TCGGCAGGtgagatgacact
miR-4770 (Reverse)	tgagatgacactgtagct
miR-4428 (forward)	ATAGcaaggagacgggaaca
miR-4428 (Reverse)	caaggagacgggaacatggagc
miR-6088 (forward)	agagatgaagcgggggggcg
miR-6088 (Reverse)	GCCGAagagatgaagcggg
GAPDH (forward)	GGAGCGAGATCCCTCCAAAAT
GAPDH (Reverse)	GGCTGTTGTCATACTTCTCATGG
U6 (forward)	CTCGCTTCGGCAGCACA
U6 (Reverse)	AACGCTTCACGAATTTGCGT
TMPO (Forward)	CCTCCTGCCTGTAGTGTGTG
TMPO (Reverse)	CCAGACCCGGACACAAAAGA
Sequences for plasmids
sh-NC	CCGG ATAATCATGAGATGAGTAGCA CTCGAG TGCTACTCATCTCATGATTAT TTTTTG
sh-TMPO-AS1#1	CCGG TCAAATCAAGGAATATGAGTG CTCGAG CACTCATATTCCTTGATTTGA TTTTTG
sh-TMPO-AS1#2	CCGG TAAATGTATGTGAATACTGAG CTCGAG CTCAGTATTCACATACATTTA TTTTTG
sh-NC	CCGG TCTCTACATAGTGATGAGTGT CTCGAG ACACTCATCACTATGTAGAGA TTTTTG
sh-TMPO#1	CCGG TCTAGCCATGATAGGTGTTTA CTCGAG TAAACACCTATCATGGCTAGA TTTTTG
sh-TMPO#2	CCGG GCACAGATTCTTAGCTCAGAT CTCGAG ATCTGAGCTAAGAATCTGTGC TTTTTG
NC mimics	aguuauucggcagucgucgcguu
miR-498 mimics	uuucaagccagggggcguuuuuc
NC inhibitor	acgacaugacgacugacgacuac
miR-498 inhibitor	gaaaaacgcccccuggcuugaaa
Primer sequences used in pull down assay
TMPO-AS1	gggaggggctgcaaacggcggcgagcgcgcgcggcaaccgccaaacgcccgcctttgtagccccggccccgcgtccttaccctgccgacggctgctcggctccggcccgcggcggcggccccagagccgaggaccggggtgggctcgcgctcttcgtcactggagaagtccgggggccccttgctgttggtgccggcggggagcggcggccggttgcgagccgtgaggtgctgcaggaccgaggggtcttccaggaactccggcatctcggggatctgcgaagccccctccccacagcctttgccgccgccgctcacgccggcgcgcttgctcctggccggggaccgcgctgccgcctccgagcctcacggctcctgcccgggaagagcgctgcggagc…
TMPO	atgccggagttcctggaagacccctcggtcctgacaaaagacaagttgaagagtgagttggtcgccaacaatgtgacgctgccggccggggagcagcgcaaagacgtgtacgtccagctctacctgcagcacctcacggctcgcaaccggccgccgctccccgccggcaccaacagcaaggggcccccggacttctccagtgacgaagagcgcgagcccaccccggtcctcggctctggggccgccgccgcgggccggagccgagcagccgtcggcaggaaagccacaaaaaaaactgataaacccagacaagaagataaagatgatctagatgtaacagagctcactaatgaagatcttttggatcagcttgtgaaatacggagtgaatcctggtcct…
miR-4784	tgaggagatgctgggactga
miR-498	tttcaagccagggggcgtttttc
miR-3150b-3p	tgaggagatcgtcgaggttgg
miR-3194-5p	ggccagccaccaggagggctg
miR-143-3p	tgagatgaagcactgtagct
miR-370-5p	caggtcacgtctctgcagttac
miR-4770	tgagatgacactgtagct
miR-4428	caaggagacgggaacatggagc
miR-6088	agagatgaagcgggggggcg
Probe sequence for FISH assay
TTGAATTTGTGACAAAAGTGTACTATACCATTCACTTCTTAGTGTCATAGTTGGGGCATGTCTAAATTGTTTAATTTGAACAGTGCGTTCAGACGCAAGACAAATTCGCGCTTGCATTTTTGTTGAAACCGTCTCTGGCTTTGGATCCCACCACCCGCAAGAATCCTAAACCTAACGTTTGATAACAAAACGAAGGAGAACCCTTGGGAACCCCCTCAATGGTCAATTTAAAATAACAGATGGTGCATAATCCTAAAGGAAGACTAGTGACCTATAATTAGGCCTAGAACCCTAATCAAACCCGTATTACCGATCCAAATTAAAACCTGGTAGAATCTAATACATTGACTGCAATTAAAATGTTTGCCTGGAAATTAGTATCACTGATGACAAATATTT…
